# Supplementary material for: Predictions of rhizosphere microbiome dynamics with a genome-informed and trait-based energy budget model
Source: Nat Microbiol. 2024 Feb 5;9(2):421–33. doi: 10.1038/s41564-023-01582-w (PMC10847045; doi:10.1038/s41564-023-01582-w)
Supplement: Supplementary file 3 — (1) Details on genomic traits of rhizosphere isolates used to parameterize DEBmicroTrait. (2) Information on root exudates used in the modelling study. (3) A literature database of measured half-saturation constants. (4) Exact Kruskal–Wallis P values for statistical tests of differences used throughout the manuscript. [file 41564_2023_1582_MOESM3_ESM.xls]

## Sheet: README
README
Supplementary dataset for Marschmann et al. This workbook contains 4 tabs.
Tab 1 'isolates2traits' gives details on genomic traits of rhizosphere bacteria used to parameterize DEBmicroTrait
Tab 2 'Root exudates' provides information on root exudates used in the modeling study
Tab 3 'Database' gives additional details on measured half-saturation constants collected from the literature and merged from the Fink et al. 2023 database
Tab 4 'Kruskal-Wallis' provides the exact p values for statistical tests of differences used throughout the manuscript

## Sheet: isolates2traits
Abbreviation (classification level)	Isolate	Abbreviation (strain)	Phylum	Class	NCBI Taxon ID	IMG Genome ID	Data Type	Estimated Size	rRNA Genes	Minimum Generation Time_Hours	Resource Acquisition:Substrate uptake:carbohydrate transport	Resource Acquisition:Substrate uptake:organic acid transport	Resource Acquisition:Substrate uptake:fatty acid transport	Resource Acquisition:Substrate uptake:auxins transport	Resource Acquisition:Substrate uptake:nucleic acid component transport	Resource Acquisition:Substrate uptake:free amino acids transport	Resource Acquisition:Substrate degradation:complex carbohydrate depolymerization	Resource Use:Chemotrophy:chemoorganoheterotrophy:aerobic respiration	Resource Acquisition:Substrate assimilation:C1 compounds:methanotrophy:methane oxidation pathway	Resource Acquisition:Substrate assimilation:C1 compounds:CO2 fixation:reductive acetyl-CoA pathway	Resource Use:Chemotrophy:chemolithoautotrophy:hydrogenotrophy from H2/CO2	Gram Stain	Classification
Mesorhizobium	Mesorhizobium_sp_URHA0056	HA56	Proteobacteria	Alphaproteobacteria	1298858	2522572099	Genome	6306952	4	4.7	171	13	9	2	6	180	61	1	0	0	0	(-)	positive
Microbacterium	Microbacterium_sp_URHA0036	HA36	Actinobacteria	Actinobacteria	1298860	2522572100	Genome	4034872	6	1.82	71	6	5	0	7	94	50	1	0	0	0	(+)	undefined
Mycobacterium	Mycobacterium_sp_URHD0025	HD25	Actinobacteria	Actinobacteria	1298864	2522572101	Genome	6657122	7	3.83	33	9	61	0	11	74	37	1	0	0	0	(+)	positive
Flavobacterium	Flavobacterium_sp_URHB0058	HB58	Bacteroidetes	Flavobacteria	1298868	2522572102	Genome	5264264	8	3.33	9	5	1	1	1	9	152	1	0	0	0	(-)	undefined
Caulobacter	Caulobacter_sp_URHA0033	HA33	Proteobacteria	Alphaproteobacteria	1298862	2522572103	Genome	5642219	3	2.9	16	7	14	1	4	15	164	1	0	0	0	(-)	positive
Burkholderia	Burkholderia_sp_URHA0054	HA54	Proteobacteria	Betaproteobacteria	1298859	2522572104	Genome	7244804	10	2.43	165	27	15	2	11	159	52	1	0	0	1	(-)	positive
Bradyrhizobium	Bradyrhizobium_sp_URHA0002	HA02	Proteobacteria	Alphaproteobacteria	1298867	2522572128	Genome	6972827	3	6.09	40	72	38	2	5	226	41	1	0	0	0	(-)	positive
Cellulomonas	Cellulomonas_sp_URHD0024	HD24	Actinobacteria	Actinobacteria	1302620	2522572149	Genome	4210445	8	2.52	61	1	10	0	4	46	91	1	0	0	0	(+)	undefined
Bacillus	Bacillus_sp_URHB0009	HB09	Firmicutes	Bacilli	1298866	2522572150	Genome	5377210	20	1.31	58	14	12	2	13	99	71	1	0	0	0	(+)	negative
Solirubrobacter	Solirubrobacter_sp_URHD0082	HD82	Actinobacteria	Thermoleophilia	1298857	2522572155	Genome	6640086	3	6.11	78	3	12	0	3	74	112	1	0	0	0	(+)	negative
Marmoricola	Marmoricola_sp_URHB0036	HB36	Actinobacteria	Actinobacteria	1298863	2523231010	Genome	4829548	3	3.88	49	3	19	1	3	41	53	1	0	0	0	(+)	undefined
Sphingomonas	Sphingomonas_sp_URHD0007	HD07	Proteobacteria	Alphaproteobacteria	1298856	2523231013	Genome	2934896	3	6.3	11	2	3	0	1	5	48	1	0	0	0	(-)	positive
Comamonadaceae	Comamonadaceae_bacterium_URHA0028	HA28	Proteobacteria	Betaproteobacteria	1298913	2523231025	Genome	4904121	5	6.24	23	92	12	3	5	134	42	1	0	0	1	(-)	positive
Lysobacter	Lysobacter_sp_URHA0019	HA19	Proteobacteria	Gammaproteobacteria	1298861	2523231029	Genome	3223982	5	5.26	4	4	3	0	0	15	26	1	0	0	0	(-)	undefined
Bradyrhizobium	Bradyrhizobium_sp_URHA0013	HA13	Proteobacteria	Alphaproteobacteria	1380352	2546825533	Genome	7193102	3	5.73	66	65	31	3	6	242	55	1	0	0	0	(-)	positive
Rhodospirillales	Rhodospirillales_bacterium_URHD0088	HD88	Proteobacteria	Alphaproteobacteria	1380394	2546825534	Genome	6646877	9	7.49	62	28	14	3	2	318	56	1	0	0	1	(-)	undefined
Variovorax	Variovorax_sp_URHB0020	HB20	Proteobacteria	Betaproteobacteria	1380385	2556921005	Genome	6632341	12	8.33	59	136	23	3	9	189	56	1	0	0	1	(-)	positive
Geodermatophilaceae	Geodermatophilaceae_bacterium_URHB0062	HB62	Actinobacteria	Actinobacteria	1380353	2556921017	Genome	5093035	9	2.24	55	7	12	1	7	61	61	1	0	0	0	(+)	negative
Acidobacteria	Acidobacteriaceae_bacterium_URHE0068	HE68	Acidobacteria	Acidobacteria	1380348	2556921018	Genome	6679185	3	7	19	1	1	0	2	63	207	1	0	0	0	(-)	positive
Pseudomonas	Pseudomonas_sp_URHB0015	HB15	Proteobacteria	Gammaproteobacteria	1380376	2556921040	Genome	6208105	8	0.96	33	22	12	2	19	164	38	1	0	0	0	(-)	positive
Paenibacillus	Paenibacillus_sp_URHA0014	HA14	Firmicutes	Bacilli	1380372	2556921041	Genome	7371174	23	1.43	176	6	2	2	2	35	296	1	0	0	0	(+)	negative
Mesorhizobium	Mesorhizobium_sp_URHC0008	HC08	Proteobacteria	Alphaproteobacteria	1380350	2556921042	Genome	7106298	3	5.12	224	5	11	1	6	203	75	1	0	0	0	(-)	positive
Mycobacterium	Mycobacterium_sp_URHB0044	HB44	Actinobacteria	Actinobacteria	1380386	2556921043	Genome	7485871	8	4.36	51	11	61	0	10	69	51	1	0	0	0	(+)	positive
Staphylococcus	Staphylococcus_sp_URHA0057	HA57	Firmicutes	Bacilli	1380374	2556921095	Genome	2549675	13	0.75	16	6	2	1	5	44	18	1	0	0	0	(+)	undefined
Geodermatophilaceae	Geodermatophilaceae_bacterium_URHA0031	HA31	Actinobacteria	Actinobacteria	1380393	2556921099	Genome	5236918	9	2.72	47	8	23	0	5	66	81	1	0	0	0	(+)	negative
Sphingomonas	Sphingomonas_sp_URHD0057	HD57	Proteobacteria	Alphaproteobacteria	1380389	2556921109	Genome	2785891	3	6.78	5	4	3	0	0	7	23	1	0	0	0	(-)	positive
Cellulomonas	Cellulomonas_sp_URHE0023	HE23	Actinobacteria	Actinobacteria	1380354	2556921112	Genome	4467545	5	3.57	67	1	3	0	4	49	82	1	0	0	0	(+)	undefined
Dongia	Dongia_sp_URHE0060	HE60	Proteobacteria	Alphaproteobacteria	1380391	2556921676	Genome	6067264	3	6.09	142	9	6	2	1	154	60	1	0	0	0	(-)	positive
Intrasporangiaceae	Intrasporangiaceae_bacterium_URHB0013	HB13	Actinobacteria	Actinobacteria	1380370	2558309151	Genome	4567713	6	2.25	36	6	5	1	3	60	67	1	0	0	0	(+)	undefined
Micromonosporaceae	Micromonosporaceae_bacterium_URHE0070	HE70	Actinobacteria	Actinobacteria	1380349	2558860141	Genome	7372737	10	4.16	75	2	16	1	2	76	177	1	0	0	0	(+)	negative
Solirubrobacterales	Solirubrobacterales_bacterium_URHD0059	HD59	Actinobacteria	Thermoleophilia	1380390	2558860160	Genome	6572728	3	4.74	107	2	18	1	1	81	88	1	0	0	1	(+)	negative
Nocardioides	Nocardioides_sp_URHA0032	HA32	Actinobacteria	Actinobacteria	1380388	2558860165	Genome	4560838	5	4.82	32	1	15	0	5	57	56	1	0	0	0	(+)	undefined
Mesorhizobium	Mesorhizobium_sp_URHB0007	HB07	Proteobacteria	Alphaproteobacteria	1380351	2558860968	Genome	6069513	4	5.01	159	9	13	0	4	159	68	1	0	0	0	(-)	positive
Nocardioides	Nocardioides_sp_URHA0020	HA20	Actinobacteria	Actinobacteria	1380392	2558860971	Genome	4684622	12	6.28	35	6	17	0	3	33	55	1	0	0	0	(+)	undefined
Streptomyces	Streptomyces_sp_URHA0041	HA41	Actinobacteria	Actinobacteria	1380346	2561511090	Genome	8015544	14	4.04	62	4	14	1	4	66	181	1	0	0	1	(+)	positive
Bradyrhizobium	Bradyrhizobium_sp_URHD0069	HD69	Proteobacteria	Alphaproteobacteria	1380355	2561511129	Genome	6793945	3	5.32	35	47	17	3	1	192	46	1	0	0	0	(-)	positive
Blastococcus	Blastococcus_sp_URHD0036	HD36	Actinobacteria	Actinobacteria	1380356	2561511235	Genome	5177578	8	2.78	26	2	28	0	5	72	48	1	0	0	0	(+)	undefined
Geodermatophilaceae	Geodermatophilaceae_bacterium_URHB0048	HB48	Actinobacteria	Actinobacteria	1380347	2562617054	Genome	4705879	7	3.6	39	4	17	0	8	68	49	1	0	0	0	(+)	negative
Rhodospirillales	Rhodospirillales_bacterium_URHD0017	HD17	Proteobacteria	Alphaproteobacteria	1380357	2590828823	Genome	8179139	3	7.05	59	143	26	2	2	292	61	1	0	0	0	(-)	positive

## Sheet: Root exudates
Name	Formula	ChEBI ID	Molecular Weight	Ontology	Xlogp3	Week 3	Week 6	Week 9	Week 12
fructose	C6H12O6	15824	180.156	Sugars	-4.5	18300000	27300000	21000000	13700000
ornithine	C5H12N2O2	18257	132.161	Amino acids	-4.41	75300000	64400000	76900000	31600000
homoserine	C4H9NO3	30653	119.119	Amino acids	-4.38	2150000	2260000	2600000	1040000
trigonelline	C7H7NO2	18123	137.136	Organic acids	-4.29	221000	450000	876000	238000
arginine	C6H14N4O2	29016	174.201	Amino acids	-4.2	768000	1020000	1280000	3050000
taurine	C2H7NO3S	15891	125.148	Organic acids	-4.11	2830000000	6770000000	6170000000	269000000
L-aspartic acid	C4H7NO4	17053	133.103	Amino acids	-3.89	1970000000	1690000000	1420000000	279000000
inositol	C6H12O6	17268	180.156	Sugars	-3.71	263000000	1290000000	991000000	15700000
sucrose	C12H22O11	17992	342.296	Sugars	-3.7	1440000	1610000	1360000	13200
L-glutamate	C5H9NO4	16015	147.129	Amino acids	-3.69	433000000	1330000000	2300000000	14200000
L-hydroxyproline	C5H9NO3	18240	131.13	Amino acids	-3.69	136000000	262000000	1500000000	1250000
maltose	C12H22O11	17306	342.296	Sugars	-3.57	8030000	11300000	28100000	41700000
histidine	C6H9N3O2	27570	155.155	Amino acids	-3.56	264000	5540000	944000	148000
asparagine	C4H8N2O3	22653	132.118	Amino acids	-3.41	269000000	352000000	291000000	202000000
glycine	C2H5NO2	15428	75.0666	Amino acids	-3.21	7420000000	15100000000	18600000000	6980000000
L-citrulline	C6H13N3O3	16349	175.186	Amino acids	-3.19	4820000	151000	6660000	35300
aminobutyric acid	C4H9NO2	16865	103.12	Amino acids	-3.17	59100000	164000000	178000000	2620000
serine	C3H7NO3	17822	105.093	Amino acids	-3.07	3450000	4180000	5680000	8050000
lysine	C6H14N2O2	25094	146.188	Amino acids	-3.05	8220000	27600000	30700000	552000
alanine	C3H7NO2	15570	89.0932	Amino acids	-2.96	67300000	88200000	209000000	4100000
glucose	C6H12O6	17234	180.156	Sugars	-2.94	45900000	16400000	7690000	525000
threonine	C4H9NO3	26986	119.119	Amino acids	-2.94	1380000	4440000	6920000	8950
2-aminoisobutyric acid	C4H9NO2	27971	103.12	Amino acids	-2.81	1670000000	2390000000	2460000000	144000000
5-aminovaleric acid	C5H11NO2	15887	117.146	Amino acids	-2.63	8370000	19400000	19900000	671000
proline	C5H9NO2	26271	115.13	Amino acids	-2.5	4780000000	9120000000	11500000000	16500000000
rhamnose	C6H12O5	26546	164.157	Sugars	-2.38	38700000	227000000	277000000	38300000
arabinose	C5H10O5	22599	150.13	Sugars	-2.32	50600000	60900000	42500000	2340000
xylose	C5H10O5	18222	150.13	Sugars	-2.32	109000000	163000000	507000000	6500000
L-tyrosine	C9H11NO3	17895	181.189	Amino acids	-2.26	47500000	28900000	79800000	2780000
valine	C5H11NO2	27266	117.146	Amino acids	-2.26	5200000	49200000	41500000	14800
cytidine	C9H13N3O5	17562	243.217	Nucleotides	-2.13	192000000	159000000	119000000	3420000
threonic acid	C4H8O5	26984	136.103	Organic acids	-2.13	267000000	1610000000	952000000	194000000
inosine	C10H12N4O5	17596	268.226	Nucleotides	-2.1	1230000	4890000	5700000	86500000
uridine	C9H12N2O6	16704	244.201	Nucleotides	-1.98	7280000	13700000	8460000	5080000
guanosine	C10H13N5O5	16750	283.241	Nucleotides	-1.89	278000000	964000000	820000000	20200000
methionine	C5H11NO2S	16811	149.212	Amino acids	-1.87	5730000	29800000	8750000	4440000
stachyhydrine	C7H13NO2	86534	143.184	Organic acids	-1.87	10600000	78900000	43100000	88400
isoleucine	C6H13NO2	17191	131.175	Amino acids	-1.72	75700000	112000000	251000000	97500000
shikimic acid	C7H10O5	16119	174.151	Organic acids	-1.72	13000000	31200000	11200000	975000
sinapyl alcohol	C11H14O4	28813	210.226	Organic acids	-1.72	481000000	1300000000	524000000	1170000
leucine	C6H13NO2	25017	131.173	Amino acids	-1.52	10200000	16300000	19700000	3440000
phenylalanine	C9H11NO2	28044	165.189	Amino acids	-1.52	86000000	84200000	266000000	27100000
3-Dehydroshikimic acid	C7H8O5	30918	172.135	Organic acids	-1.39	139000000	403000000	324000000	5040000
D-ribose	C5H10O5	16988	150.13	Sugars	-1.27	348000000	1340000000	1340000000	79800000
malic acid	C4H6O5	6650	134.087	Organic acids	-1.26	544000000	1800000000	1610000000	28700000
thymidine	C10H14N2O5	17748	242.229	Nucleotides	-1.17	9520000	40500000	24200000	15300000
N-acetyl-D-glucosamine	C8H15NO6	506227	221.208	Sugars	-1.16	86000000	430000000	670000000	2270000
deoxyguanosine	C10H13N5O4	17172	267.241	Nucleotides	-1.14	64900000	111000000	413000000	3210000
pantothenic acid	C9H17NO5	7916	219.235	Organic acids	-1.08	16600000	8840000	12100000	1700000
uracil	C4H4N2O2	17568	112.087	Nucleotides	-1.07	24700000	185000000	159000000	1380000
tryptophan	C11H12N2O2	27897	204.225	Amino acids	-1.06	10600000	8910000	7360000	831000
adenosine	C10H13N5O4	16335	267.242	Nucleotides	-1.05	22700000	100000000	149000000	14900000
cis-aconitic acid	C6H6O6	32805	174.108	Organic acids	-0.97	5750000	46700000	12900000	582000
alpha-ketoglutaric acid	C5H6O5	30915	146.098	Organic acids	-0.9	21000000	28800000	62500000	397000
malonic acid	C3H4O4	30794	104.061	Organic acids	-0.81	13100000	10200000	19500000	3000000
L-pyroglutamic acid	C5H7NO3	18183	129.114	Amino acids	-0.77	10100000	16900000	20600000	1090000
guanine	C5H5N5O	16235	151.126	Nucleotides	-0.73	4230000	5210000	9630000	112000
xanthine	C5H4N4O2	15318	152.111	Nucleotides	-0.73	362000000	1860000000	1300000000	17300000
lactic acid	C3H6O3	24996	90.0779	Organic acids	-0.72	204000000	633000000	909000000	70900000
succinic acid	C4H6O4	15741	118.088	Organic acids	-0.59	490000000	1370000000	438000000	244000000
betonicine	C7H13NO3	85533	159.183	Amino acids	-0.58	61500000	255000000	337000000	1550000
hypoxanthine	C5H4N4O	17368	136.112	Nucleotides	-0.49	20100000	21300000	36500000	4420000
choline	C5H13NO	15354	104.171	Amino acids	-0.4	1660000	1620000	1370000	2890000
fumaric acid	C4H4O4	18012	116.072	Organic acids	-0.34	44700000	192000000	532000000	8360000000
L-carnitine	C7H15NO3	17126	161.199	Amino acids	-0.19	153000000	491000000	397000000	3760000
adenine	C5H5N5	16708	135.127	Nucleotides	0.13	25200000	48900000	43800000	3210000
biotin	C10H16N2O3S	15956	244.312	Organic acids	0.33	2510000	24100000	19900000	745000
nicotinic acid	C6H5NO2	15940	123.109	Organic acids	0.36	6080000	12900000	9180000	7590000
glycine betaine	C5H11NO2	17750	117.146	Amino acids	0.52	3560000	24200000	28800000	1270000
thiamine	C12H17N4OS	18385	265.356	Organic acids	1.02	30600000	9350000	19600000	589000
syringic acid	C9H10O5	68329	198.173	Organic acids	1.04	441000000	662000000	581000000	5850000
caffeic acid	C9H8O4	36281	180.157	Organic acids	1.15	116000000	286000000	318000000	4340000
2,3-Dihydroxybenzoic acid	C7H6O4	18026	154.12	Organic acids	1.2	91900000	2130000000	1090000000	126000000
vanillin	C8H8O3	18346	152.147	Organic acids	1.21	7590000	379000000	122000000	25000000
indole-3-acetic acid	C10H9NO2	16411	175.184	Auxins	1.41	611000000	1120000000	1880000000	1210000000
vanillic acid	C8H8O4	30816	168.147	Organic acids	1.43	31300000	213000000	262000000	11100000
trans-ferulic acid	C10H10O4	17620	194.184	Organic acids	1.51	506000000	1160000000	971000000	32500000
jasmonic acid	C12H18O3	18292	210.269	Organic acids	1.6	843000000	1860000000	1800000000	13900000
abscisic acid	C15H20O4	2365	264.317	Organic acids	1.61	311000000	1040000000	672000000	42600000
trans-cinnamic acid	C9H8O2	35697	148.159	Organic acids	2.13	4210000	25000000	26900000	6650000
salicylic acid	C7H6O3	16914	138.121	Organic acids	2.26	10200000	137000000	21000000	33600000
linoleic acid	C18H32O2	17351	280.445	Fatty acids	6.98	58100000	368000000	267000000	4520000
linoleic acid	C18H32O2	17351	280.445	Fatty acids	6.98	9520000	40500000	24200000	15300000

## Sheet: Database
Limiting Nutrient	ChEBI ID	Ontology	Species	Strain	Autotroph	Eukaryote	experiment type	Incubation time	experiment temp.	media notes	K original unit	K muM	K error	gmax (per hour)	vmax (nmol/min/mg)	Citation	Included in Fink et al. (2023)	Year of publication	Type
tryptophan	27897	Amino acids	Escherichia coli	B/1 trp auxotroph	FALSE	FALSE	batch			Friedlein medium	0.005 uM	0.005		0.6		Novick, A. & Szilard, L. Experiments With the Chemostat on Spontaneous Mutation of Bacteria. Proc. Natl. Acad. Sci 36, 708–719 (1950).	YES	1950	Growth
tryptophan	27897	Amino acids	Escherichia coli	ML 30	FALSE	FALSE	batch		30	minimal media	0.034 uM	0.034		0.556		Shehata, T. E. & Marr, A. G. Effect of nutrient concentration on the growth of Escherichia coli. J. Bacteriol. 107, 210–216 (1971).	YES	1971	Growth
tryptophan	27897	Amino acids	Escherichia coli	TS-701 tryp auxotroph	FALSE	FALSE	batch			Friedlein medium	0.034 uM	0.034		0.6		Novick, A. & Szilard, L. Experiments With the Chemostat on Spontaneous Mutation of Bacteria. Proc. Natl. Acad. Sci 36, 708–719 (1950).	YES	1950	Growth
tryptophan	27897	Amino acids	Brevibacterium linens	47	FALSE	FALSE	Initial uptake	5 min				1.8			1	Boyaval, P., Moreira, E. V. E. L. Y. N. E., & Desmazeaud, M. J. (1983). Transport of aromatic Amino acidss by Brevibacterium linens. Journal of bacteriology, 155(3), 1123-1129.	NO	1983	Uptake
tyrosine	28479	Amino acids	Brevibacterium linens	47	FALSE	FALSE	Initial uptake	5 min				3.4			30	Boyaval, P., Moreira, E. V. E. L. Y. N. E., & Desmazeaud, M. J. (1983). Transport of aromatic Amino acidss by Brevibacterium linens. Journal of bacteriology, 155(3), 1123-1129.	NO	1983	Uptake
isoleucine	17191	Amino acids	Streptococcus thermophylus	302	FALSE	FALSE	Radioactivity uptake	1 min				13			5.5	Akpemado, K. M., & Bracquart, P. A. (1983). Uptake of branched-chain Amino acidss by Streptococcus thermophilus. Applied and Environmental Microbiology, 45(1), 136-140.	NO	1983	Uptake
phenylalanine	28044	Amino acids	Brevibacterium linens	47	FALSE	FALSE	Initial uptake	5 min				25			50	Boyaval, P., Moreira, E. V. E. L. Y. N. E., & Desmazeaud, M. J. (1983). Transport of aromatic Amino acidss by Brevibacterium linens. Journal of bacteriology, 155(3), 1123-1129.	NO	1983	Uptake
valine	27266	Amino acids	Streptococcus thermophylus	302	FALSE	FALSE	Radioactivity uptake	1 min				36			3.4	Akpemado, K. M., & Bracquart, P. A. (1983). Uptake of branched-chain Amino acidss by Streptococcus thermophilus. Applied and Environmental Microbiology, 45(1), 136-140.	NO	1983	Uptake
tryptophan	27897	Amino acids	Escherichia coli	ML 30	FALSE	FALSE	batch		30	minimal media	60 uM	60		0.185		Shehata, T. E. & Marr, A. G. Effect of nutrient concentration on the growth of Escherichia coli. J. Bacteriol. 107, 210–216 (1971).	YES	1971	Growth
glycerol-3-phosphate	15978	Fatty acids	Escherichia coli		FALSE	FALSE	Radioactivity uptake	1 min				2			1.63	Schweizer, H., Argast, M., & Boos, W. (1982). Characteristics of a binding protein-dependent transport system for sn-glycerol-3-phosphate in Escherichia coli that is part of the pho regulon. Journal of Bacteriology, 150(3), 1154-1163.	NO	1982	Uptake
toluene	17578	Organic acids	Pseudomonas sp	T2	FALSE	FALSE	C14-labelled	4 hrs				0.47			159	Robertson, B. R., & Button, D. K. (1987). Toluene induction and uptake kinetics and their inclusion in the specific-affinity relationship for describing rates of hydrocarbon metabolism. Applied and Environmental Microbiology, 53(9), 2193-2205.	NO	1987	Uptake
succinate	15741	Organic acids	Rhizobium leguminosarum	GF160/GF252	FALSE	FALSE	Radioactivity uptake	2 min				2			16	Finan, T. M., Wood, J. M., & Jordan, D. C. (1983). Symbiotic properties of C4-dicarboxylic acid transport mutants of Rhizobium leguminosarum. Journal of Bacteriology, 154(3), 1403-1413.	NO	1983	Uptake
methanol	17790	Organic acids	Pseudomonas sp	MA	FALSE	FALSE	Radioactivity uptake	10 min				4.8			67	Bellion, E. D. W. A. R. D., Kent, M. E., Aud, J. C., Alikhan, M. Y., & Bolbot, J. A. (1983). Uptake of methylamine and methanol by Pseudomonas sp. strain AM1. Journal of Bacteriology, 154(3), 1168-1173.	NO	1983	Uptake
lactate	24996	Organic acids	Vibrio sp.	204	FALSE	FALSE	serial batch		20	supplemented seawater	0.8 x 10-5 M	8	12.5% maximal	0.15		Jannasch, H. W. Growth characteristics of heterotrophic bacteria in seawater. J. Bacteriol. 95, 722–723 (1968).	YES	1968	Growth
lactate	24996	Organic acids	Achromobacter sp.	208	FALSE	FALSE	serial batch		20	supplemented seawater	1x10-5 M	10		0.15		Jannasch, H. W. Growth characteristics of heterotrophic bacteria in seawater. J. Bacteriol. 95, 722–723 (1968).	YES	1968	Growth
lactate	24996	Organic acids	Spirillum sp.	101	FALSE	FALSE	serial batch		20	supplemented seawater	3 x 10-5 M	30	12.5% maximal	0.45		Jannasch, H. W. Growth characteristics of heterotrophic bacteria in seawater. J. Bacteriol. 95, 722–723 (1968).	YES	1968	Growth
lactate	24996	Organic acids	Achromobacter sp.	208	FALSE	FALSE	serial batch		20	supplemented seawater	5x10-5 M	50	12.5% maximal	0.4		Jannasch, H. W. Growth characteristics of heterotrophic bacteria in seawater. J. Bacteriol. 95, 722–723 (1968).	YES	1968	Growth
lactate	24996	Organic acids	Pseudomonas sp.	201	FALSE	FALSE	serial batch		20	supplemented seawater	9 x 10-5 M	90	12.5% maximal	0.8		Jannasch, H. W. Growth characteristics of heterotrophic bacteria in seawater. J. Bacteriol. 95, 722–723 (1968).	YES	1968	Growth
lactate	24996	Organic acids	Vibrio sp.	204	FALSE	FALSE	serial batch		20	supplemented seawater	9.5 x 10-5 M	95	12.5% maximal	0.8		Jannasch, H. W. Growth characteristics of heterotrophic bacteria in seawater. J. Bacteriol. 95, 722–723 (1968).	YES	1968	Growth
lactate	24996	Organic acids	Spirillum sp.	101	FALSE	FALSE	serial batch		20	supplemented seawater	12 x 10-5 M	120	12.5% maximal	1.1		Jannasch, H. W. Growth characteristics of heterotrophic bacteria in seawater. J. Bacteriol. 95, 722–723 (1968).	YES	1968	Growth
glycerol	17754	Organic acids	Enterobacter cloacae	NCTC 819	FALSE	FALSE	chemostat		37	minimal media	135 uM	135				Herbert, D., Elsworth, R. & Telling, R. C. The Continuous Culture of Bacteria; a Theoretical and Experimental Study. J. Gen. Microbiol. 14, 601–622 (1956).	YES	1956	Growth
lactate	24996	Organic acids	Pseudomonas sp.	201	FALSE	FALSE	serial batch		20	supplemented seawater	15 x 10-5 M	150	12.5% maximal	1.4		Jannasch, H. W. Growth characteristics of heterotrophic bacteria in seawater. J. Bacteriol. 95, 722–723 (1968).	YES	1968	Growth
glucose	17234	Sugars	Escherichia coli	ML 30	FALSE	FALSE	chemostat		37	minimal media	33 ug/L	0.18		0.76		Button, D. K. 1985. Kinetics of nutrient-limited transport and microbial growth. Microbiol. Rev. 49:270–297.	YES	1985	Growth
glucose	17234	Sugars	Escherichia coli	ML 30	FALSE	FALSE	chemostat		28.4	minimal media	33 ug/L	0.18		0.54		Button, D. K. 1985. Kinetics of nutrient-limited transport and microbial growth. Microbiol. Rev. 49:270–297.	YES	1985	Growth
glucose	17234	Sugars	Escherichia coli	ML 30	FALSE	FALSE	chemostat		17.4	minimal media	33 ug/L	0.18		0.19		Button, D. K. 1985. Kinetics of nutrient-limited transport and microbial growth. Microbiol. Rev. 49:270–297.	YES	1985	Growth
glucose	17234	Sugars	Escherichia coli	ML 30	FALSE	FALSE	chemostat		40	minimal media	34 ug/L	0.19		0.75		Kovarová, K., A. J. B. Zehnder, and T. Egli. 1996. Temperature-dependent growth kinetics of Escherichia coli ML 30 in glucose-limited continuous culture. J. Bacteriol. 178:4530–4539.	YES	1996	Growth
glucose	17234	Sugars	Escherichia coli	ML 30	FALSE	FALSE	chemostat		37	minimal media	53 ug/L	0.3		0.8		Senn, H., U. Lendenmann, M. Snozzi, G. Hamer, and T. Egli. 1994. The growth of Escherichia coli in glucose-limited chemostat cultures: a reexamination of the kinetics. Biochim. Biophys. Acta 1201:424–436.	YES	1994	Growth
glucose	17234	Sugars	Escherichia coli	ML 30G	FALSE	FALSE	batch		30	minimal media	68 ug/L	0.38		0.78		Shehata, T. E., and A. G. Marr. 1971. Effect of nutrient concentration on the growth of Escherichia coli. J. Bacteriol. 107:210–216.	YES	1971	Growth
glucose	17234	Sugars	Escherichia coli	ML 30	FALSE	FALSE	chemostat		37	minimal media	72 ug/L	0.4		0.92		Senn, H., U. Lendenmann, M. Snozzi, G. Hamer, and T. Egli. 1994. The growth of Escherichia coli in glucose-limited chemostat cultures: a reexamination of the kinetics. Biochim. Biophys. Acta 1201:424–436.	YES	1994	Growth
glucose	17234	Sugars	Escherichia coli	LTEE ancestor	FALSE	FALSE	batch		37	minimal media	0.0727 mg/L	0.404		0.7726		Vasi, F., Travisano, M. & Lenski, R.E. , Long-Term Experimental Evolution in Escherichia Coli. II. Changes in Life-History Traits During Adaptation to a Seasonal Environment,” Am Nat 144, no. 3: 432–56 (1994)	YES	1994	Growth
glucose	15824	Sugars	Corynebacterium sp.	198	FALSE	FALSE	14CO2					0.48		0.15		Law, A. T., & Button, D. K. (1977). Multiple-carbon-source-limited growth kinetics of a marine coryneform bacterium. Journal of Bacteriology, 129(1), 115-123.	NO	1977	Uptake
glucose	17234	Sugars	Escherichia coli	LTEE evolved	FALSE	FALSE	batch		37	minimal media	0.0880 mg/L	0.489		0.8887		Vasi, F., Travisano, M. & Lenski, R.E. , Long-Term Experimental Evolution in Escherichia Coli. II. Changes in Life-History Traits During Adaptation to a Seasonal Environment,” Am Nat 144, no. 3: 432–56 (1994)	YES	1994	Growth
glucose	17234	Sugars	Escherichia coli	ML 308	FALSE	FALSE	chemostat		37	minimal media	0.597 uM	0.597		0.54		Koch, A. L., and C. H. Wang. 1982. How close to the theoretical diffusion limit do bacterial uptake systems function. Arch. Microbiol. 131:36–42.	YES	1982	Growth
fructose	15824	Sugars	Escherichia coli		FALSE	FALSE	chemostat			defined inorganic media	125 ug/L	0.694		0.7		Lendenmann, U. & Egli, T. Kinetic models for the growth of Escherichia coil with mixtures of Sugarss under carbon-limited conditions. Biotechnol. Bioeng. 59, 99–107 (1998).	YES	1998	Growth
arabinose	22599	Sugars	Escherichia coli	sp.	FALSE	FALSE	chemostat		37	defined inorganic media	147 ug/L	0.979		0.73		Lendenmann, U. Growth kinetics of Escherichia coli with mixtures of Sugarss (1994). PhD Thesis, ETH Zurich	YES	1994	Growth
glucose	17234	Sugars	Escherichia coli	B/r Thy-	FALSE	FALSE	batch		37	minimal media	180 ug/L	1		1.04		von Meyenburg, K. 1971. Transport-limited growth rates in a mutant of Escherichia coli. J. Bacteriol. 107:878–888.	YES	1971	Growth
glucose	17234	Sugars	Flavobacterium johnsoniae	C-21	FALSE	FALSE	Continuous culture					1.55		0.2		Höfle, M. G. (1982). Glucose uptake of Cytophaga johnsonae studied in batch and chemostat culture. Archives of Microbiology, 133(4), 289-294.	NO	1982	Uptake
glucose	17234	Sugars	Escherichia coli	B/r CM6	FALSE	FALSE	batch		37	"L" broth with omitted glucose	540 ug/L	3		0.46		Bavoil., P., H. Nikaido, and K. von Meyenburg. Pleiotrophic transport mutants of Eschericial coli lack porin, a major membrane protein. Mol. Gen. Genet. 158: 23-33 (1977).	YES	1977	Growth
glucose	17234	Sugars	Escherichia coli	NCM 3722	FALSE	FALSE	batch		37	M9 with ammonium	5 uM	5	1uM	0.9		Bren, A., Hart, Y., Dekel, E., Koster, D. & Alon, U. The last generation of bacterial growth in limiting nutrient. BMC Syst. Biol. 7, (2013).	YES	2013	Growth
glucose	17234	Sugars	Escherichia coli	O-124	FALSE	FALSE	batch		26	minimal media	2400 ug/L	13		0.55		Degermendzhy, A. G., V. V. Adamovich, and V. A. Adamovich. 1993. A new experimental approach to the search for chemical density factors in the regulation of monoculture growth. J. Gen. Microbiol. 139:2027–2031.	YES	1993	Growth
glucose	17234	Sugars	Escherichia coli	ML 308	FALSE	FALSE	batch		37	minimal media	13.0 uM	13		1.23		Koch, A. L., and C. H. Wang. 1982. How close to the theoretical diffusion limit do bacterial uptake systems function. Arch. Microbiol. 131:36–42.	YES	1982	Growth
glucose	17234	Sugars	Escherichia coli	ML 308	FALSE	FALSE	batch					13		1.238		Koch, A. L., & Houston Wang, C. (1982). How close to the theoretical diffusion limit do bacterial uptake systems function?. Archives of Microbiology, 131(1), 36-42.	NO	1982	Uptake
lactose	17716	Sugars	Lacticaseibacillus casei	64 H	FALSE	FALSE	Radioactivity uptake	10 min				14			117	Chassy, B. M., & Thompson, J. (1983). Regulation of lactose-phosphoenolpyruvate-dependent phosphotransferase system and beta-D-phosphogalactoside galactohydrolase activities in Lactobacillus casei. Journal of Bacteriology, 154(3), 1195-1203.	NO	1983	Uptake
glucose	17234	Sugars	Escherichia coli	H	FALSE	FALSE	batch		37	minimal media	4000 ug/L	22		0.94		Monod, J. Recherches sur la croissance des cultures baceriennes. Herman et Cie, Paris France (1942)	YES	1942	Growth
maltose	17306	Sugars	Escherichia coli	RV lac -	FALSE	FALSE	chemostat		37	minimal media	25 uM	25		0.76		﻿Dykhuizen, D. and Davies, M. (1980) An experimental model: bacterial specialists and generalists competing in chemostats. Ecology 61, 1213-1227.	YES	1980	Growth
glucose	17234	Sugars	Achromobacter sp.	208	FALSE	FALSE	serial batch		20	supplemented seawater	3x10-5 M	30		0.35		Jannasch, H. W. Growth characteristics of heterotrophic bacteria in seawater. J. Bacteriol. 95, 722–723 (1968).	YES	1968	Growth
lactose	17716	Sugars	Escherichia coli	372	FALSE	FALSE	chemostat		37	minimal media	34 uM	34		0.77		﻿Dykhuizen, D. and Davies, M. (1980) An experimental model: bacterial specialists and generalists competing in chemostats. Ecology 61, 1213-1227.	YES	1980	Growth
glucose	17234	Sugars	Escherichia coli	K12	FALSE	FALSE	batch		37	minimal media	7160 ug/L	39.8		0.76		Dykhuizen, D. 1978. Selection for tryptophan auxotrophs of Escherichia coli in glucose-limited chemostats as a test of the energy conservation hypothesis of evolution. Evolution 35:125–150.	YES	1978	Growth
glucose	17234	Sugars	Escherichia coli		FALSE	FALSE	serial batch		20	minimal media	8000 ug/L	44		0.65		Jannasch, H. W. 1968. Growth characteristics of heterotrophic bacteria in seawater. J. Bacteriol. 95:722–723.	YES	1968	Growth
glucose	17234	Sugars	Escherichia coli	OUMI7020	FALSE	FALSE	batch		20	minimal media	8460 ug/L	47		0.55		Ishida, Y., I. Imai, T. Miyagaki, and H. Kadota. 1982. Growth and uptake kinetics of a facultatively oligotrophic bacterium at low nutrient concentrations. Microb. Ecol. 8:23–32.	YES	1982	Growth
glucose	17234	Sugars	Vibrio sp.	204	FALSE	FALSE	serial batch		20	supplemented seawater	5.5x10-5 M	55	12.5% maximal	0.4		Jannasch, H. W. Growth characteristics of heterotrophic bacteria in seawater. J. Bacteriol. 95, 722–723 (1968).	YES	1968	Growth
lactose	17716	Sugars	Escherichia coli	322	FALSE	FALSE	chemostat		37	minimal media	59 uM	59		0.89		﻿Dykhuizen, D. and Davies, M. (1980) An experimental model: bacterial specialists and generalists competing in chemostats. Ecology 61, 1213-1227.	YES	1980	Growth
lactose	17716	Sugars	Escherichia coli	323	FALSE	FALSE	chemostat		37	minimal media	59.5 uM	59.5		0.8		﻿Dykhuizen, D. and Davies, M. (1980) An experimental model: bacterial specialists and generalists competing in chemostats. Ecology 61, 1213-1227.	YES	1980	Growth
glucose	17234	Sugars	Pseudomonas sp.	201	FALSE	FALSE	serial batch		20	supplemented seawater	10.5 x10-5 M	105	12.5% maximal	0.95		Jannasch, H. W. Growth characteristics of heterotrophic bacteria in seawater. J. Bacteriol. 95, 722–723 (1968).	YES	1968	Growth
glucose	17234	Sugars	Streptococcus sanguis	10558	FALSE	FALSE	chemostat		37	semi-defined media; contains enzymes	111 uM	111		0.84		Kemp, C. W., Robrish, S. A., Curtis, M. A., Sharer, S. A. & Bowen, W. H. Application of a competition model to the growth of Streptococcus mutans and Streptococcus sanguis in binary continuous culture. Appl. Environ. Microbiol. 45, 1277–1282 (1983).	YES	1983	Growth
glucose	17234	Sugars	Achromobacter sp.	208	FALSE	FALSE	serial batch		20	supplemented seawater	12x10-5 M	120		0.9		Jannasch, H. W. Growth characteristics of heterotrophic bacteria in seawater. J. Bacteriol. 95, 722–723 (1968).	YES	1968	Growth
glucose	17234	Sugars	Pseudomonas sp.	201	FALSE	FALSE	serial batch		20	supplemented seawater	18x10-5 M	180		1.6		Jannasch, H. W. Growth characteristics of heterotrophic bacteria in seawater. J. Bacteriol. 95, 722–723 (1968).	YES	1968	Growth
glucose	17234	Sugars	Streptococcus sanguis	10558	FALSE	FALSE	batch		37	semi-defined media; contains enzymes	327 uM	327		0.83		Kemp, C. W., Robrish, S. A., Curtis, M. A., Sharer, S. A. & Bowen, W. H. Application of a competition model to the growth of Streptococcus mutans and Streptococcus sanguis in binary continuous culture. Appl. Environ. Microbiol. 45, 1277–1282 (1983).	YES	1983	Growth
glucose	17234	Sugars	Escherichia coli		FALSE	FALSE	chemostat		30	minimal media	87300 ug/L	480		0.985		Schulze, K. L., and R. S. Lipe. 1964. Relationship between substrate con- centration, growth rate, and respiration rate of Escherichia coli in continuous culture. Arch. Microbiol. 48:1–20.	YES	1964	Growth
glucose	17234	Sugars	Streptococcus mutans	6715-5	FALSE	FALSE	anaerobic chemostat			semi-defined media; contains enzymes	1583 uM	1583		1.2		Kemp, C. W., Robrish, S. A., Curtis, M. A., Sharer, S. A. & Bowen, W. H. Application of a competition model to the growth of Streptococcus mutans and Streptococcus sanguis in binary continuous culture. Appl. Environ. Microbiol. 45, 1277–1282 (1983).	YES	1983	Growth
glucose	17234	Sugars	Streptococcus mutans	6715-5	FALSE	FALSE	anerobic batch			semi-defined media; contains enzymes	2172 uM	2172		1.5		Kemp, C. W., Robrish, S. A., Curtis, M. A., Sharer, S. A. & Bowen, W. H. Application of a competition model to the growth of Streptococcus mutans and Streptococcus sanguis in binary continuous culture. Appl. Environ. Microbiol. 45, 1277–1282 (1983).	YES	1983	Growth

## Sheet: Kruskal-Wallis
Figure 2
	Genome size	Gene richness	Generation time	rRNA copy number	Amino acids	Organic acids	Sugars	Nucleotides	Fatty Acids	Auxins
p-value	0.4	0.37	0.02	0.06	0.08	0.03	0.26	0.93	0.87	0.26
(Kruskal-Wallis)
Figure 3
	Amino acids	Organic acids	Sugars	Nucleotides	Fatty Acids	Auxins
p-value: Maximum specific uptake rate	2.8e-26	0.44	3.1e-07	0.01	0.00039	4.3e-05
(Kruskal-Wallis)
p-value: Half-saturation constant	4.6e-18	0.0009	0.002	0.00011	0.08	0.1
(Kruskal-Wallis)
Supplementary Figure 1B
	Amino acids (n=9)	Organic acids (n=12)	Sugars (n=39)	Fatty acids (n=1)
p-value	0.74	0.04	0.5	N/A
(Kruskal-Wallis)
